# Supplementary material for: FOXP4‐AS1 is a favorable prognostic-related enhancer RNA in ovarian cancer
Source: Biosci Rep. 2021 Apr 30;41(4):BSR20204008. doi: 10.1042/BSR20204008 (PMC8150160; doi:10.1042/BSR20204008)
Supplement: Supplementary Tables S1-S3 [file BSR-2020-4008_supp.zip]

Archive with 3 entries (3 files):
- BSR-2020-4008_suppST1.xlsx
- BSR-2020-4008_suppST2.xlsx
- BSR-2020-4008_suppST3.xlsx
