# Supplementary material for: FOXP4‐AS1 is a favorable prognostic-related enhancer RNA in ovarian cancer
Source: Biosci Rep. 2021 Apr 30;41(4):BSR20204008. doi: 10.1042/BSR20204008 (PMC8150160; doi:10.1042/BSR20204008)
Supplement: Supplementary Tables S1-S3 [file BSR-2020-4008_supp.zip › BSR-2020-4008_suppST1.xlsx]

## Sheet: Sheet1
eRNAs	KM
AL354761.1	0.000431008
AC096759.1	0.00202046
LINC02777	0.00219626
LINC00582	0.00274023
LINC00467	0.00302584
LINC02384	0.00356097
DARS-AS1	0.00371627
LINC02487	0.00471213
LINC01731	0.00484508
FOXP4-AS1	0.00513373
LINC02006	0.00584716
MAL2	0.00659631
AC067930.2	0.00671691
UBA6-AS1	0.00774163
LINC02754	0.0080205
MRPS31P5	0.00866446
IFNG-AS1	0.0110944
FLVCR1-DT	0.0111746
AL121972.1	0.0114606
LINC00665	0.0119637
MRLN	0.0123002
HAGLROS	0.0131079
LINC00996	0.0132955
LINC01122	0.0197812
AC007389.1	0.0203661
AC005515.1	0.0209646
ZFHX4-AS1	0.021598
ITFG2-AS1	0.0216361
AC119677.1	0.0219243
AP002754.1	0.0227684
AL391845.1	0.0232181
PAAF1	0.0245754
STEAP1B	0.0249744
AC092490.1	0.0253484
MAFA-AS1	0.0255132
AC004540.1	0.02652
LINC01381	0.0288017
LINC02525	0.0316591
LINC01270	0.0319317
LNC-LBCS	0.0329487
CTBP1-DT	0.0334897
AC069120.1	0.033795
CALML3-AS1	0.0343642
AC022613.1	0.0351403
LINC01176	0.0356664
HCP5	0.0362082
AC104653.1	0.0367632
SLC2A1-AS1	0.037372
AL138787.1	0.037747
AC021028.1	0.0382101
LINC01277	0.0397237
LINC01252	0.040134
LINC00487	0.0415067
AL391840.1	0.0421885
AC109492.1	0.0423356
LINC02696	0.0423435
HIVEP2	0.0432155
AC022784.1	0.0436867
AC139491.2	0.0439087
Z93930.2	0.0451043
GAS1RR	0.0454241
AC082651.3	0.0455476
LINC02365	0.0459138
SLC44A3-AS1	0.0465469
LINC01088	0.0469623
BSN-DT	0.0471725
AL359636.2	0.0484147
Z94721.1	0.0486898
AC007848.1	0.0488706
AC141930.1	0.0489202
LINC00404	0.0494322
