# Supplementary material for: FOXP4‐AS1 is a favorable prognostic-related enhancer RNA in ovarian cancer
Source: Biosci Rep. 2021 Apr 30;41(4):BSR20204008. doi: 10.1042/BSR20204008 (PMC8150160; doi:10.1042/BSR20204008)
Supplement: Supplementary Tables S1-S3 [file BSR-2020-4008_supp.zip › BSR-2020-4008_suppST2.xlsx]

## Sheet: Sheet1
Patientsnum.	Age	FIGO stage	Histology	chemotherapy	Periods
1	43	Ⅲc	high grade serous ovarian carcinoma	Paclitaxel-Carboplatin_x0002_	6
2	58	Ⅱb	high grade serous ovarian carcinoma	Paclitaxel-Carboplatin_x0002_	6
3	64	Ⅲb	high grade serous ovarian carcinoma	Paclitaxel-Carboplatin_x0002_	8
4	45	Ⅲc	high grade serous ovarian carcinoma	Paclitaxel-Carboplatin_x0002_	6
5	56	Ⅳa	high grade serous ovarian carcinoma	Paclitaxel-Carboplatin_x0002_	8
6	64	Ⅲc	high grade serous ovarian carcinoma	Paclitaxel-Carboplatin_x0002_	6
7	56	Ⅲa	high grade serous ovarian carcinoma	Paclitaxel-Carboplatin_x0002_	6
8	69	Ⅲc	high grade serous ovarian carcinoma	Paclitaxel-Carboplatin_x0002_	6
9	41	Ⅲc	high grade serous ovarian carcinoma	Paclitaxel-Carboplatin_x0002_	6
10	62	Ⅲb	high grade serous ovarian carcinoma	Paclitaxel-Carboplatin_x0002_	6
11	60	Ⅰb	high grade serous ovarian carcinoma	Paclitaxel-Carboplatin_x0002_	6
12	49	Ⅳa	high grade serous ovarian carcinoma	Paclitaxel-Carboplatin_x0002_	9
13	56	Ⅲc	high grade serous ovarian carcinoma	Paclitaxel-Carboplatin_x0002_	6
14	61	Ⅲc	high grade serous ovarian carcinoma	Paclitaxel-Carboplatin_x0002_	6
15	51	Ⅲc	high grade serous ovarian carcinoma	Paclitaxel-Carboplatin_x0002_	6
16	61	Ⅲb	high grade serous ovarian carcinoma	Paclitaxel-Carboplatin_x0002_	6
17	45	ⅠB	high grade serous ovarian carcinoma	Paclitaxel-Carboplatin_x0002_	6
18	36	Ⅱa	high grade serous ovarian carcinoma	Paclitaxel-Carboplatin_x0002_	6
19	43	Ⅲb	high grade serous ovarian carcinoma	Paclitaxel-Carboplatin_x0002_	6
20	67	Ⅱb	high grade serous ovarian carcinoma	Paclitaxel-Carboplatin_x0002_	6
21	64	Ⅳa	high grade serous ovarian carcinoma	Paclitaxel-Carboplatin_x0002_	8
22	68	Ⅳa	high grade serous ovarian carcinoma	Paclitaxel-Carboplatin_x0002_	8
23	71	Ⅲc	high grade serous ovarian carcinoma	Paclitaxel-Carboplatin_x0002_	8
24	45	Ⅲa	high grade serous ovarian carcinoma	Paclitaxel-Carboplatin_x0002_	6
25	63	Ⅲb	high grade serous ovarian carcinoma	Paclitaxel-Carboplatin_x0002_	6
26	49	Ⅲa	high grade serous ovarian carcinoma	Paclitaxel-Carboplatin_x0002_	6
27	52	Ⅰc3	high grade serous ovarian carcinoma	Paclitaxel-Carboplatin_x0002_	6
28	72	Ⅱa	high grade serous ovarian carcinoma	Paclitaxel-Carboplatin_x0002_	6
29	39	Ⅲc	high grade serous ovarian carcinoma	Paclitaxel-Carboplatin_x0002_	6
30	51	Ⅱb	high grade serous ovarian carcinoma	Paclitaxel-Carboplatin_x0002_	6
31	63	Ⅳb	high grade serous ovarian carcinoma	Paclitaxel-Carboplatin_x0002_	6
32	49	Ⅳa	high grade serous ovarian carcinoma	Paclitaxel-Carboplatin_x0002_	6
33	56	Ⅲc	high grade serous ovarian carcinoma	Paclitaxel-Carboplatin_x0002_	6
34	59	Ⅱa	high grade serous ovarian carcinoma	Paclitaxel-Carboplatin_x0002_	6
35	61	Ⅳb	high grade serous ovarian carcinoma	Paclitaxel-Carboplatin_x0002_	6
36	49	Ⅲb	high grade serous ovarian carcinoma	Paclitaxel-Carboplatin_x0002_	6
37	41	Ⅰc2	high grade serous ovarian carcinoma	Paclitaxel-Carboplatin_x0002_	6
38	57	Ⅱa	high grade serous ovarian carcinoma	Paclitaxel-Carboplatin_x0002_	6
39	48	Ⅱb	high grade serous ovarian carcinoma	Paclitaxel-Carboplatin_x0002_	6
40	51	Ⅲa	high grade serous ovarian carcinoma	Paclitaxel-Carboplatin_x0002_	6
41	53	Ⅲc	high grade serous ovarian carcinoma	Paclitaxel-Carboplatin_x0002_	6
42	71	Ⅱc	high grade serous ovarian carcinoma	Paclitaxel-Carboplatin_x0002_	6
