# Supplementary material for: FOXP4‐AS1 is a favorable prognostic-related enhancer RNA in ovarian cancer
Source: Biosci Rep. 2021 Apr 30;41(4):BSR20204008. doi: 10.1042/BSR20204008 (PMC8150160; doi:10.1042/BSR20204008)
Supplement: Supplementary Tables S1-S3 [file BSR-2020-4008_supp.zip › BSR-2020-4008_suppST3.xlsx]

eRNA	gene	cor	pvalue
FOXP4-AS1	DACH1	0.32	2.28E-10
FOXP4-AS1	C1orf35	0.35	3.29E-12
FOXP4-AS1	NRAP	0.348	3.13E-12
FOXP4-AS1	BCL7C	0.315	4.46E-10
FOXP4-AS1	RNF5	0.382	1.45E-14
FOXP4-AS1	AL138724.2	0.329	6.27E-11
FOXP4-AS1	LINC00680	0.336	2.64E-11
FOXP4-AS1	NREP	0.328	7.23E-11
FOXP4-AS1	PPT2	0.307	1.28E-09
FOXP4-AS1	OARD1	0.394	8.82E-16
FOXP4-AS1	BMP7	0.321	2.09E-10
FOXP4-AS1	SMIM10L1	0.328	7.95E-11
FOXP4-AS1	ZKSCAN3	0.301	2.79E-09
FOXP4-AS1	TCF7L1	0.333	3.98E-11
FOXP4-AS1	PLAG1	0.301	2.79E-09
FOXP4-AS1	FGF17	0.308	8.50E-10
FOXP4-AS1	SNRPE	0.344	7.67E-12
FOXP4-AS1	LEFTY2	0.308	8.84E-10
FOXP4-AS1	SEPHS1	0.314	4.84E-10
FOXP4-AS1	DNPH1	0.387	5.24E-15
FOXP4-AS1	MIR181A2HG	0.332	3.31E-11
FOXP4-AS1	AC053503.1	0.303	1.80E-09
FOXP4-AS1	RPIA	0.315	4.45E-10
FOXP4-AS1	IGF2BP2	0.327	8.25E-11
FOXP4-AS1	AL138762.2	0.312	6.47E-10
FOXP4-AS1	AC107308.1	0.441	1.68E-19
FOXP4-AS1	FGFBP3	0.304	1.75E-09
FOXP4-AS1	BYSL	0.423	0
FOXP4-AS1	HSP90AB1	0.381	1.68E-14
FOXP4-AS1	METTL21A	0.413	0
FOXP4-AS1	ZSCAN16-AS1	0.436	0
FOXP4-AS1	ZCCHC3	0.306	1.52E-09
FOXP4-AS1	DLGAP1-AS1	0.318	3.17E-10
FOXP4-AS1	ASB3	0.314	4.92E-10
FOXP4-AS1	CSNK2B	0.371	1.18E-13
FOXP4-AS1	LINC02036	0.345	4.87E-12
FOXP4-AS1	LINC00623	0.424	0
FOXP4-AS1	TMEM14C	0.321	1.93E-10
FOXP4-AS1	PAK1IP1	0.348	3.97E-12
FOXP4-AS1	MRPS10	0.389	2.87E-15
FOXP4-AS1	RING1	0.377	3.65E-14
FOXP4-AS1	CDC5L	0.321	2.11E-10
FOXP4-AS1	PPIL1	0.304	1.91E-09
FOXP4-AS1	HES1	0.309	9.64E-10
FOXP4-AS1	FZD5	0.342	1.09E-11
FOXP4-AS1	C2orf68	0.327	9.03E-11
FOXP4-AS1	AL133215.2	0.312	6.36E-10
FOXP4-AS1	MRPS18A	0.306	1.46E-09
FOXP4-AS1	TMEM14B	0.33	5.95E-11
FOXP4-AS1	SOX4	0.306	1.45E-09
FOXP4-AS1	LHFPL3-AS2	0.393	1.95E-15
FOXP4-AS1	CUTA	0.357	1.02E-12
FOXP4-AS1	HMGA2-AS1	0.404	0
FOXP4-AS1	AC009005.1	0.399	0
FOXP4-AS1	LSM2	0.409	0
FOXP4-AS1	EEF1E1	0.364	3.24E-13
FOXP4-AS1	SPRED2	0.329	6.78E-11
FOXP4-AS1	ETV5	0.352	2.49E-12
FOXP4-AS1	AL365205.1	0.305	1.57E-09
FOXP4-AS1	CCDC167	0.354	1.60E-12
FOXP4-AS1	RRP36	0.301	2.79E-09
FOXP4-AS1	ZNF22	0.354	1.69E-12
FOXP4-AS1	AL031058.1	0.31	8.73E-10
FOXP4-AS1	NOL7	0.32	2.24E-10
FOXP4-AS1	LEMD1-DT	0.357	8.23E-13
FOXP4-AS1	IRAIN	0.309	8.43E-10
FOXP4-AS1	PGC	0.305	1.30E-09
FOXP4-AS1	HMGA2	0.44	0
FOXP4-AS1	MYL6B	0.329	6.64E-11
FOXP4-AS1	GABPB1	0.312	6.95E-10
FOXP4-AS1	SPRY4-AS1	0.349	2.75E-12
FOXP4-AS1	AL451165.2	0.363	4.19E-13
FOXP4-AS1	RPL7L1	0.381	1.68E-14
FOXP4-AS1	AC019069.1	0.383	1.24E-14
FOXP4-AS1	TP53I3	0.317	3.61E-10
FOXP4-AS1	MRPL14	0.359	7.65E-13
FOXP4-AS1	AC090673.1	0.337	1.67E-11
FOXP4-AS1	AL121574.1	0.305	1.26E-09
FOXP4-AS1	TMEM72	0.33	4.66E-11
FOXP4-AS1	KIAA1586	0.323	1.51E-10
FOXP4-AS1	SNHG19	0.31	9.07E-10
FOXP4-AS1	NELFE	0.334	3.12E-11
FOXP4-AS1	TIGD1	0.323	1.47E-10
FOXP4-AS1	LRP4	0.321	2.13E-10
FOXP4-AS1	AC069120.1	0.328	5.92E-11
FOXP4-AS1	EPCAM	0.305	1.63E-09
FOXP4-AS1	RNASEH1-AS1	0.384	1.07E-14
FOXP4-AS1	DLEU1	0.352	2.44E-12
FOXP4-AS1	CNPY3	0.343	9.02E-12
FOXP4-AS1	SRSF3	0.314	5.08E-10
FOXP4-AS1	SLC29A1	0.304	1.74E-09
FOXP4-AS1	AL035701.1	0.318	2.35E-10
FOXP4-AS1	AC016705.2	0.301	2.85E-09
FOXP4-AS1	TMEM221	0.322	1.74E-10
FOXP4-AS1	HCG18	0.318	2.80E-10
FOXP4-AS1	TRAM2-AS1	0.318	3.18E-10
FOXP4-AS1	RPS7	0.333	3.57E-11
FOXP4-AS1	FBN2	0.342	1.11E-11
FOXP4-AS1	AL451085.3	0.325	1.13E-10
FOXP4-AS1	MIR4641	0.354	1.33E-12
FOXP4-AS1	RPS18	0.313	5.62E-10
FOXP4-AS1	LINC01833	0.311	6.19E-10
FOXP4-AS1	AC107057.1	0.343	7.01E-12
FOXP4-AS1	MEA1	0.407	0
FOXP4-AS1	CENPQ	0.315	4.55E-10
FOXP4-AS1	NUDT3	0.419	0
FOXP4-AS1	PRR3	0.411	0
FOXP4-AS1	FAM204A	0.313	5.64E-10
FOXP4-AS1	AC015982.2	0.342	1.04E-11
FOXP4-AS1	CLDN6	0.338	1.82E-11
FOXP4-AS1	SUPT3H	0.431	0
FOXP4-AS1	AL122058.1	0.321	1.67E-10
FOXP4-AS1	KAZALD1	0.312	6.98E-10
FOXP4-AS1	IGDCC3	0.356	9.61E-13
FOXP4-AS1	ZNRD1	0.375	5.29E-14
FOXP4-AS1	ZNF32	0.325	1.12E-10
FOXP4-AS1	RNF144B	0.392	1.27E-15
FOXP4-AS1	CYYR1-AS1	0.308	9.38E-10
FOXP4-AS1	SPRY1	0.427	0
FOXP4-AS1	SPRY2	0.452	0
FOXP4-AS1	DEK	0.339	1.65E-11
FOXP4-AS1	RPS10	0.334	3.43E-11
FOXP4-AS1	PCGF2	0.319	2.56E-10
FOXP4-AS1	ITM2C	0.374	6.89E-14
FOXP4-AS1	AC021087.4	0.32	1.88E-10
FOXP4-AS1	VPS33B-DT	0.363	4.05E-13
FOXP4-AS1	ZSCAN16	0.334	3.48E-11
FOXP4-AS1	AL359643.3	0.309	1.02E-09
FOXP4-AS1	POLH-AS1	0.387	4.97E-15
FOXP4-AS1	RP9P	0.361	5.76E-13
FOXP4-AS1	RPSAP52	0.396	1.14E-15
FOXP4-AS1	AL359541.2	0.334	2.62E-11
FOXP4-AS1	NME4	0.33	5.57E-11
FOXP4-AS1	SOX9-AS1	0.314	5.15E-10
FOXP4-AS1	MFAP2	0.345	6.54E-12
FOXP4-AS1	TSPAN7	0.34	1.38E-11
FOXP4-AS1	DACT2	0.332	4.46E-11
FOXP4-AS1	RNF5P1	0.304	1.90E-09
FOXP4-AS1	UQCC2	0.326	9.87E-11
FOXP4-AS1	MRPL2	0.362	4.87E-13
FOXP4-AS1	LINC02454	0.328	5.92E-11
FOXP4-AS1	LINC00620	0.316	3.23E-10
FOXP4-AS1	NTPCR	0.319	2.47E-10
FOXP4-AS1	AC092171.5	0.317	3.37E-10
FOXP4-AS1	TBCC	0.394	8.20E-16
FOXP4-AS1	YIPF3	0.336	2.34E-11
FOXP4-AS1	H4C3	0.321	2.05E-10
FOXP4-AS1	LINC01091	0.374	6.10E-14
FOXP4-AS1	RP9	0.338	1.98E-11
FOXP4-AS1	MED20	0.412	0
FOXP4-AS1	FOXP4	0.609	0
FOXP4-AS1	LGR5	0.344	7.91E-12
FOXP4-AS1	ANKRD33	0.301	2.12E-09
FOXP4-AS1	RIOK1	0.313	5.46E-10
FOXP4-AS1	PSAT1	0.315	4.72E-10
FOXP4-AS1	AC083805.1	0.321	1.58E-10
FOXP4-AS1	LYRM4	0.416	0
FOXP4-AS1	OST4	0.341	1.21E-11
FOXP4-AS1	GCFC2	0.31	8.96E-10
FOXP4-AS1	FGF18	0.301	2.57E-09
FOXP4-AS1	KLHDC3	0.427	0
FOXP4-AS1	LHX1-DT	0.306	1.12E-09
FOXP4-AS1	LSM5	0.336	2.37E-11
FOXP4-AS1	MDFI	0.328	7.20E-11
FOXP4-AS1	AL354892.2	0.323	1.59E-10
FOXP4-AS1	PRIM2	0.313	5.63E-10
FOXP4-AS1	SMOX	0.315	4.48E-10
FOXP4-AS1	LINC00240	0.317	3.43E-10
FOXP4-AS1	POLR1C	0.412	0
FOXP4-AS1	BCAT1	0.33	5.60E-11
FOXP4-AS1	SNRPC	0.372	9.79E-14
FOXP4-AS1	AC002310.1	0.325	1.15E-10
FOXP4-AS1	PITPNA-AS1	0.314	4.89E-10
FOXP4-AS1	NFYA	0.357	1.13E-12
FOXP4-AS1	AC012146.1	0.331	5.26E-11
FOXP4-AS1	APOM	0.314	4.74E-10
FOXP4-AS1	LOXL1-AS1	0.32	2.40E-10
FOXP4-AS1	ABT1	0.415	0
FOXP4-AS1	AC090116.1	0.332	3.55E-11
FOXP4-AS1	TAF11	0.372	9.64E-14
FOXP4-AS1	ZBTB12	0.309	9.95E-10
FOXP4-AS1	PFDN6	0.37	1.22E-13
FOXP4-AS1	TMEM100	0.359	8.44E-13
FOXP4-AS1	GJC2	0.307	1.19E-09
FOXP4-AS1	NFKBIL1	0.304	1.91E-09
FOXP4-AS1	RPS27A	0.307	1.32E-09
